# Supplementary material for: Metal–N-Heterocyclic Carbene Porous Organic Polymers as Efficient Bifunctional Water-Splitting Electrocatalysts
Source: Nanomaterials (Basel). 2026 Jun 21;16(12):781. doi: 10.3390/nano16120781 (PMC13305236; doi:10.3390/nano16120781)
Supplement: Supplementary file 1 [file nanomaterials-16-00781-s001.zip]

Archive with 1 entries (1 files):
- nanomaterials-4378410-supplementary.pdf
